# Supplementary material for: Transcriptomic and functional analysis of the oosome, a unique form of germ plasm in the wasp Nasonia vitripennis
Source: BMC Biol. 2019 Oct 10;17:78. doi: 10.1186/s12915-019-0696-7 (PMC6785909; doi:10.1186/s12915-019-0696-7)
Supplement: Supplementary file 3 — Table S1. Posterior-enriched genes in Nasonia. The posterior-enriched genes identified in the RNA-seq experiment and validated by in-situ hybridization are sorted into 5 of the following functional categories: cellular transport/ localization (★), cytoskeletal structure/cell organization(△), transcriptional/translational regulation(◇), metabolism(☐) and unknown(•).(XLSX 43 kb) [file 12915_2019_696_MOESM3_ESM.xlsx]

## Sheet: Table1
Posterior-enriched genes	Drosophila orthologs	Expression pattern in Nasonia	Biological Process	Proposed function
Metabolism
Nv-CG2201	CG2201	Fig. 5 A1-A3	☐	choline kinase
Nv-waterproof	waterproof	Fig. 4 H1-H3	★☐	fatty acyl-CoA reductase
Nv-igf	insulin-like growth factor	Fig. 3 C1-C3	☐	encodes an insulin homolog
Nv-endoglucanase	N/A	Fig. 3 E1-E3	☐	encodes a glucanase
Nv-mp1	mp1	Fig. 4 A1-A3	☐	CLIP protease
Nv-waterproof	waterproof	Fig. 4 H1-H3	★☐	fatty acyl-CoA reductase
Cellular Transport/Localization
Nv-CG4552	CG4552	Fig. 4 F1-F3	★	uncharacterized gene, contains a putative Rab-interating TBC25 domain
Nv-CG42269	CG42269	Fig. 4 I1-I3	★	uncharacterized, contains a predicted organic ion transporter protein
Nv-ARL4	ARL4	Fig. 5 B1-B3	★	ADP ribosylation factor-like 4 protein
Transcriptional/Translational Regulation
LOC100123551	N/A	Fig. 4 J1-J3	◇	Nasonia-specific gene that encodes a SAM-domain
Nv-spt5	spt5	Fig. 3 A1-A3	◇	RNA polymerase regulator
Nv-tdrd7	tejas	Fig. 3 B1-B3	◇	retroelement repressor in the Drosophila germline
Nv-qin	qin	Fig. 3 G1-G3	◇	required for piRNA production, transposon silencing and genome stability in the Drosophila germline
Nv-kayak	kayak	Fig. 4 B1-B3	◇	transcription factor downstream of JNK signaling
Nv-elbow	elbow	Fig. 4 C1-C3	◇	zinc-finger protein transcription factor
Nv-rrm	N/A	Fig. 4 G1-G3	◇	uncharacterized Hymenoptera-specific gene that encodes two RNA Recognition Motifs
LOC100680197	N/A	Fig. 5 C1-C3	◇△	Hymenoptera-specific gene that encodes a protein with MYND-type zinc-fingers and a p27-like domain
Cytoskeletal Structure and Cell Organization
Nv-milton	milton	Fig. 4 E1-E3	△	scaffold protein required for mitochondrial loading into the Drosophila oocyte
Nv-OoCLANK	N/A	Fig. 3 J1-J3	△◇	ankyrin-domain containing protein
Nv-bark beetle	bark beetle	Fig. 1	△	transmembrane receptor which stabilizes tricellular junction in epithelial cells during Drosophila embryogenesis
Nv-anillin	anillin (scraps)	Fig. 3 F1-F3	△	actin-binding protein
Nv-innexin1	innexin1 (ogre)	Fig. 3 H1-H3	△	putative gap junction protein
Nv-coronin	coronin	Fig. 4 D1-D3	△	F-actin binding protein
Unknown
Nasvi2EG001470	N/A	Fig. 3 D1-D3	•	uncharacterized, it encodes a small protein (80 amino acids)
Nv-C16orf87	N/A	Fig. 3 I1-I3	•	uncharacterized, belongs to the UPF0547 protein family, which contains the zinc-ribbon motif
LOC103315681	N/A	Fig. 4 K1-K3	•	Nasonia-specific gene, uncharacterized
Nasvi2EG022821	N/A	Fig. 4 L1-L3	•	Nasonia-specific gene, uncharacterized with no discernable domains
LOC100677932	N/A	Fig. 5 D1-D3	•	Hymenoptera-specific gene with no discernable domains
